# Supplementary material for: Phytoproduct, Arabic Gum and Opophytum forsskalii Seeds for Bio-Fabrication of Silver Nanoparticles: Antimicrobial and Cytotoxic Capabilities
Source: Nanomaterials (Basel). 2021 Sep 30;11(10):2573. doi: 10.3390/nano11102573 (PMC8538938; doi:10.3390/nano11102573)
Supplement: Supplementary file 1 [file nanomaterials-11-02573-s001.zip]

Archive with 1 entries (1 files):
- nanomaterials-1385564-supplementary.pdf
